# Supplementary material for: Protocol for evaluating protein intake-induced feeding inhibition in Drosophila using a pre-feeding approach
Source: STAR Protoc. 2025 Sep 3;6(3):104056. doi: 10.1016/j.xpro.2025.104056 (PMC12444207; doi:10.1016/j.xpro.2025.104056)
Supplement: Table S1. Fly genotypes in figures, related to Figures 3 and 4 [file mmc1.xlsx]

## Sheet: Table S1. Fly genotypes
Table S1. Fly genotypes in figures. Related to Figure 3 and Figure 4.
Fig. 3	B-C	UAS-GtACR2/+
		R67D01-p65AD/+;TH-C-Gal4DBD/+
		R67D01-p65AD/+;TH-C-Gal4DBD/UAS-GtACR2
	E-F	UAS-CsChrimson/+
		R67D01-p65AD/+;TH-C-Gal4DBD/+
		R67D01-p65AD/UAS-CsChrimson;TH-C-Gal4DBD/+
Fig. 4	B-C	UAS-GtACR2/+
		R67D01-p65AD/+;TH-C-Gal4DBD/+
		R67D01-p65AD/+;TH-C-Gal4DBD/UAS-GtACR2
	E-F	UAS-CsChrimson/+
		R67D01-p65AD/+;TH-C-Gal4DBD/+
		R67D01-p65AD/UAS-CsChrimson;TH-C-Gal4DBD/+
