# Supplementary material for: Protocol for evaluating protein intake-induced feeding inhibition in Drosophila using a pre-feeding approach
Source: STAR Protoc. 2025 Sep 3;6(3):104056. doi: 10.1016/j.xpro.2025.104056 (PMC12444207; doi:10.1016/j.xpro.2025.104056)
Supplement: Table S2. Statistical test used in experiments, related to step 45 [file mmc2.xlsx]

## Sheet: Table S2. Statistical test
Table S2. Statistical test used in experiments. Related to Step 45.
Figure		Data type	Methods of data analysis	Reason
Fig. 3	B-C	Relative Food Consumption (RFC) Two groups: pre-feeding agar and tryptone of each genotype.	Independent student's t test	Independent student's t test is appropriate for comparing the means of two independent groups with continuous, approximately normally distributed data.
		Suppression Index (SI) Three groups: the experimental group and the two genetical control groups.	One-way ANOVA, Dunnett test	One-way ANOVA is appropriate for comparing means among three or more independent groups. Post hoc tests are required to further determine the differences between multiple groups. Dunnett’s method is optimized for multiple-to-one comparisons, which is suitable for comparing the experimental group to the two control groups.
	E-F	Relative Food Consumption (RFC) Three groups: the experimental group and the two genetical control groups.	One-way ANOVA, Dunnett test	One-way ANOVA and Dunnett’s Post hoc test are used to compare the RFC of the experimental group to the two control groups.
Fig. 4	B and E	Two groups: Relative Food Consumption (RFC) and Relative Excretion Levels (REX) in each groups.	Independent student's t test	Independent student's t test is appropriate for comparing the means of two independent groups with continuous, approximately normally distributed data.
	C	Two categorical independent variables: pre-feeding treatment types and genotypes. The continuous dependent variable: Excretion to Retention Ratio (ERR).	Two-way ANOVA, Dunnett test	Two-way ANOVA is the standard method for analyzing the effects of two categorical independent variables on a continuous dependent variable. No significant difference in the interaction between pre-feeding treatments and genotypes indicates that these two independent variables show no interaction on the dependent variable ERR.
	F	Excretion to Retention Ratio (ERR) Three groups: the experimental group and the two genetical control groups.	One-way ANOVA, Dunnett test	One-way ANOVA and Dunnett’s Post hoc test are used to compare the ERR of the experimental group to the two control groups.
